# Supplementary material for: Assessment of Web-Based Consumer Reviews as a Resource for Drug Performance
Source: J Med Internet Res. 2015 Aug 28;17(8):e211. doi: 10.2196/jmir.4396 (PMC4642403; doi:10.2196/jmir.4396)
Supplement: Multimedia Appendix 1 [file jmir_v17i8e211_app1.xlsx]

## Sheet: DrugPairs_0.05Diff_MannWhitney_
Multimedia Appendix 1. Literature searches for 427 drug pairs where the two drugs have substantially different online ratings that are significantly different. The adjusted online drug ratings are shown in columns 4 and 5, and P values for Mann-Whitney test are in column 6.
Medical Condition	Drug 1	Drug 2	Adjusted Online Rating for Drug 1	Adjusted Online Rating for Drug 2	P-value (Mann-Whitney U-test). Test if Drug 1's and Drug 2's online ratings are significantly different.
Anxiety	ALPRAZOLAM	HYDROXYZINE HYDROCHLORIDE	3.94	2.71	1.89854e-21
Anxiety	DIAZEPAM	HYDROXYZINE HYDROCHLORIDE	4.26	2.71	3.96043e-17
Anxiety	HYDROXYZINE HYDROCHLORIDE	LORAZEPAM	2.71	3.8	3.47001e-19
Arthritis	CELECOXIB	NABUMETONE	3.59	2.62	1.99364e-08
Arthritis	MELOXICAM	NABUMETONE	3.2	2.62	0.000213398
Arthritis	NABUMETONE	PIROXICAM	2.62	3.51	0.000618432
Asthma	Advair+Diskus+Inhl	ALBUTEROL SULFATE	3.29	1.47	2.70656e-15
Asthma	ALBUTEROL	ALBUTEROL SULFATE	3.5	1.47	8.09177e-11
Asthma	ALBUTEROL SULFATE	FLUTICASONE PROPIONATE	1.47	2.89	1.74718e-06
Asthma	ALBUTEROL SULFATE	MOMETASONE FUROATE	1.47	3.17	5.86815e-10
Atrial fibrillation	amiodarone	DOFETILIDE	2.14	3.88	1.9495e-09
Atrial fibrillation	amiodarone	flecainide	2.14	3.78	1.1515e-10
Attention deficit/hyperactivity disorder	Adderall	ATOMOXETINE HYDROCHLORIDE	3.83	2.45	3.26282e-29
Attention deficit/hyperactivity disorder	Adderall	BUPROPION HYDROCHLORIDE	3.83	2.83	8.11497e-07
Attention deficit/hyperactivity disorder	Adderall	Intuniv+ER	3.83	2.72	1.11304e-07
Attention deficit/hyperactivity disorder	Adderall+XR	ATOMOXETINE HYDROCHLORIDE	3.8	2.45	5.71467e-26
Attention deficit/hyperactivity disorder	Adderall+XR	BUPROPION HYDROCHLORIDE	3.8	2.83	5.84705e-07
Attention deficit/hyperactivity disorder	Adderall+XR	Intuniv+ER	3.8	2.72	1.14205e-07
Attention deficit/hyperactivity disorder	Amphetamine+Salt+Combo	ATOMOXETINE HYDROCHLORIDE	3.43	2.45	1.209e-09
Attention deficit/hyperactivity disorder	Amphetamine+Salt+Combo	BUPROPION HYDROCHLORIDE	3.43	2.83	0.00146434
Attention deficit/hyperactivity disorder	Amphetamine+Salt+Combo	DEXTROAMPHETAMINE SULFATE	3.43	4.07	0.000273967
Attention deficit/hyperactivity disorder	Amphetamine+Salt+Combo	Intuniv+ER	3.43	2.72	0.00518794
Attention deficit/hyperactivity disorder	ATOMOXETINE HYDROCHLORIDE	atomoxetine	2.45	3.59	4.26872e-05
Attention deficit/hyperactivity disorder	ATOMOXETINE HYDROCHLORIDE	DEXMETHYLPHENIDATE HYDROCHLORIDE	2.45	3.57	1.22231e-12
Attention deficit/hyperactivity disorder	ATOMOXETINE HYDROCHLORIDE	DEXTROAMPHETAMINE SULFATE	2.45	4.07	8.53033e-12
Attention deficit/hyperactivity disorder	ATOMOXETINE HYDROCHLORIDE	METHYLPHENIDATE HYDROCHLORIDE	2.45	3.44	1.30528e-14
Attention deficit/hyperactivity disorder	BUPROPION HYDROCHLORIDE	DEXMETHYLPHENIDATE HYDROCHLORIDE	2.83	3.57	0.000967657
Attention deficit/hyperactivity disorder	BUPROPION HYDROCHLORIDE	DEXTROAMPHETAMINE SULFATE	2.83	4.07	2.58765e-07
Attention deficit/hyperactivity disorder	BUPROPION HYDROCHLORIDE	METHYLPHENIDATE HYDROCHLORIDE	2.83	3.44	0.00212011
Attention deficit/hyperactivity disorder	DEXMETHYLPHENIDATE HYDROCHLORIDE	DEXTROAMPHETAMINE SULFATE	3.57	4.07	5.02171e-05
Attention deficit/hyperactivity disorder	DEXMETHYLPHENIDATE HYDROCHLORIDE	Intuniv+ER	3.57	2.72	0.00307764
Attention deficit/hyperactivity disorder	DEXTROAMPHETAMINE SULFATE	Intuniv+ER	4.07	2.72	4.02655e-07
Attention deficit/hyperactivity disorder	DEXTROAMPHETAMINE SULFATE	METHYLPHENIDATE HYDROCHLORIDE	4.07	3.44	4.38574e-06
Attention deficit/hyperactivity disorder	Intuniv+ER	METHYLPHENIDATE HYDROCHLORIDE	2.72	3.44	0.00760254
Birth Control	Cryselle+(28)	Enpresse	1.99	1.43	0.000549571
Birth Control	Cryselle+(28)	ETHINYL ESTRADIOL; NORGESTIMATE	1.99	3.24	0.00159745
Birth Control	Cryselle+(28)	Seasonale+contraceptive	1.99	3.14	0.00105875
Birth Control	DIENOGEST; ESTRADIOL VALERATE	Enpresse	2.79	1.43	1.54378e-05
Birth Control	Enpresse	ETHINYL ESTRADIOL; LEVONORGESTREL	1.43	2.25	0.000486049
Birth Control	Enpresse	ETHINYL ESTRADIOL; NORGESTIMATE	1.43	3.24	2.25435e-09
Birth Control	Enpresse	Jolessa	1.43	2.46	5.81293e-05
Birth Control	Enpresse	Jolivette	1.43	2.47	0.00390343
Birth Control	Enpresse	Mononessa+(28)	1.43	2.3	9.08102e-05
Birth Control	Enpresse	Necon+1%2f35+(28)	1.43	2.84	0.000236694
Birth Control	Enpresse	NORETHINDRONE	1.43	2.66	2.6312e-05
Birth Control	Enpresse	Seasonale+contraceptive	1.43	3.14	9.28405e-08
Birth Control	Enpresse	Sprintec+(28)	1.43	2.18	0.000357212
Birth Control	Enpresse	TriNessa+(28)	1.43	2.2	6.61397e-05
Birth Control	Enpresse	Tri-Sprintec+(28)	1.43	2.34	0.000106797
Birth Control	ETHINYL ESTRADIOL; LEVONORGESTREL	ETHINYL ESTRADIOL; NORGESTIMATE	2.25	3.24	2.21799e-05
Birth Control	ETHINYL ESTRADIOL; LEVONORGESTREL	Seasonale+contraceptive	2.25	3.14	0.000197229
Birth Control	ETHINYL ESTRADIOL; NORGESTIMATE	Jolessa	3.24	2.46	0.00232607
Birth Control	ETHINYL ESTRADIOL; NORGESTIMATE	Jolivette	3.24	2.47	0.000203207
Birth Control	ETHINYL ESTRADIOL; NORGESTIMATE	Mononessa+(28)	3.24	2.3	0.000721206
Birth Control	ETHINYL ESTRADIOL; NORGESTIMATE	Nora-BE	3.24	2.08	0.000104778
Birth Control	ETHINYL ESTRADIOL; NORGESTIMATE	NORETHINDRONE	3.24	2.66	0.000300391
Birth Control	ETHINYL ESTRADIOL; NORGESTIMATE	Sprintec+(28)	3.24	2.18	1.40192e-06
Birth Control	ETHINYL ESTRADIOL; NORGESTIMATE	TriNessa+(28)	3.24	2.2	0.000335034
Birth Control	ETHINYL ESTRADIOL; NORGESTIMATE	Tri-Sprintec+(28)	3.24	2.34	2.5674e-06
Birth Control	Jolessa	Seasonale+contraceptive	2.46	3.14	0.00128609
Birth Control	Jolivette	Seasonale+contraceptive	2.47	3.14	0.000386942
Birth Control	Mononessa+(28)	Seasonale+contraceptive	2.3	3.14	0.000984224
Birth Control	Nora-BE	Seasonale+contraceptive	2.08	3.14	0.00010071
Birth Control	Seasonale+contraceptive	Sprintec+(28)	3.14	2.18	7.75167e-05
Birth Control	Seasonale+contraceptive	TriNessa+(28)	3.14	2.2	0.000717887
Birth Control	Seasonale+contraceptive	Tri-Sprintec+(28)	3.14	2.34	8.54933e-05
Chronic pain	MORPHINE SULFATE	MORPHINE SULFATE; NALTREXONE HYDROCHLORIDE	3.7	2.34	6.05886e-07
Chronic pain	MORPHINE SULFATE	TRAMADOL HYDROCHLORIDE	3.7	3.12	0.00132737
Chronic pain	MORPHINE SULFATE; NALTREXONE HYDROCHLORIDE	OXYMORPHONE HYDROCHLORIDE	2.34	3.35	0.000242652
Depression	amitriptyline	ESCITALOPRAM OXALATE	3.06	3.63	0.00135933
Depression	amitriptyline	NEFAZODONE HYDROCHLORIDE	3.06	3.88	0.00284741
Depression	amitriptyline	PHENELZINE SULFATE	3.06	4.2	8.54229e-07
Depression	AMITRIPTYLINE HYDROCHLORIDE	PHENELZINE SULFATE	3.39	4.2	0.00163931
Depression	BUPROPION HYDROCHLORIDE	PHENELZINE SULFATE	3.34	4.2	3.0708e-06
Depression	citalopram	PHENELZINE SULFATE	3.51	4.2	1.88529e-05
Depression	CITALOPRAM HYDROBROMIDE	PHENELZINE SULFATE	3.54	4.2	0.000109067
Depression	DESVENLAFAXINE SUCCINATE	NEFAZODONE HYDROCHLORIDE	3.17	3.88	0.00486907
Depression	DESVENLAFAXINE SUCCINATE	PHENELZINE SULFATE	3.17	4.2	6.43452e-07
Depression	ESCITALOPRAM OXALATE	PHENELZINE SULFATE	3.63	4.2	9.63626e-05
Depression	FLUOXETINE HYDROCHLORIDE	PHENELZINE SULFATE	3.45	4.2	6.7276e-05
Depression	MIRTAZAPINE	NEFAZODONE HYDROCHLORIDE	3.15	3.88	0.00321236
Depression	MIRTAZAPINE	PHENELZINE SULFATE	3.15	4.2	5.7773e-07
Depression	NEFAZODONE HYDROCHLORIDE	VENLAFAXINE HYDROCHLORIDE	3.88	3.32	0.00648382
Depression	nortriptyline	PHENELZINE SULFATE	3.19	4.2	0.000708655
Depression	PHENELZINE SULFATE	VENLAFAXINE HYDROCHLORIDE	4.2	3.32	9.85208e-07
Gastro oesophageal reflux disease	DEXLANSOPRAZOLE	ESOMEPRAZOLE MAGNESIUM	2.81	3.36	0.000605729
Gastro oesophageal reflux disease	DEXLANSOPRAZOLE	LANSOPRAZOLE	2.81	4.15	2.74665e-08
Gastro oesophageal reflux disease	DEXLANSOPRAZOLE	METOCLOPRAMIDE HYDROCHLORIDE	2.81	2.22	0.0012409
Gastro oesophageal reflux disease	DEXLANSOPRAZOLE	PANTOPRAZOLE SODIUM	2.81	3.55	6.77777e-06
Gastro oesophageal reflux disease	DEXLANSOPRAZOLE	RABEPRAZOLE SODIUM	2.81	3.9	1.17023e-05
Gastro oesophageal reflux disease	ESOMEPRAZOLE MAGNESIUM	LANSOPRAZOLE	3.36	4.15	0.000371312
Gastro oesophageal reflux disease	ESOMEPRAZOLE MAGNESIUM	METOCLOPRAMIDE HYDROCHLORIDE	3.36	2.22	5.99406e-12
Gastro oesophageal reflux disease	ESOMEPRAZOLE MAGNESIUM	pantoprazole	3.36	2.62	0.000619189
Gastro oesophageal reflux disease	Kapidex	LANSOPRAZOLE	3.13	4.15	0.00649167
Gastro oesophageal reflux disease	Kapidex	METOCLOPRAMIDE HYDROCHLORIDE	3.13	2.22	2.22224e-05
Gastro oesophageal reflux disease	LANSOPRAZOLE	METOCLOPRAMIDE HYDROCHLORIDE	4.15	2.22	1.04443e-15
Gastro oesophageal reflux disease	LANSOPRAZOLE	OMEPRAZOLE; SODIUM BICARBONATE	4.15	3.28	0.00124259
Gastro oesophageal reflux disease	LANSOPRAZOLE	pantoprazole	4.15	2.62	1.09977e-07
Gastro oesophageal reflux disease	METOCLOPRAMIDE HYDROCHLORIDE	OMEPRAZOLE; SODIUM BICARBONATE	2.22	3.28	1.13472e-07
Gastro oesophageal reflux disease	METOCLOPRAMIDE HYDROCHLORIDE	PANTOPRAZOLE SODIUM	2.22	3.55	1.5011e-13
Gastro oesophageal reflux disease	METOCLOPRAMIDE HYDROCHLORIDE	RABEPRAZOLE SODIUM	2.22	3.9	1.0029e-11
Gastro oesophageal reflux disease	OMEPRAZOLE; SODIUM BICARBONATE	pantoprazole	3.28	2.62	0.00930508
Gastro oesophageal reflux disease	pantoprazole	RABEPRAZOLE SODIUM	2.62	3.9	1.35978e-05
Gastro oesophageal reflux disease	PANTOPRAZOLE SODIUM	pantoprazole	3.55	2.62	1.60822e-05
Hypertension	ALISKIREN HEMIFUMARATE	AMLODIPINE BESYLATE; BENAZEPRIL HYDROCHLORIDE	2.41	3.13	1.4402e-05
Hypertension	ALISKIREN HEMIFUMARATE	AMLODIPINE BESYLATE; HYDROCHLOROTHIAZIDE; OLMESARTAN MEDOXOMIL	2.41	3.31	0.000383794
Hypertension	ALISKIREN HEMIFUMARATE	ATENOLOL	2.41	3.28	3.29515e-09
Hypertension	ALISKIREN HEMIFUMARATE	BISOPROLOL FUMARATE; HYDROCHLOROTHIAZIDE	2.41	3.53	2.52556e-05
Hypertension	ALISKIREN HEMIFUMARATE	CANDESARTAN CILEXETIL	2.41	3.36	8.45149e-06
Hypertension	ALISKIREN HEMIFUMARATE	ENALAPRIL MALEATE	2.41	2.97	0.00436542
Hypertension	ALISKIREN HEMIFUMARATE	FELODIPINE	2.41	3.2	0.00344379
Hypertension	ALISKIREN HEMIFUMARATE	HYDROCHLOROTHIAZIDE; OLMESARTAN MEDOXOMIL	2.41	3.06	0.000516089
Hypertension	ALISKIREN HEMIFUMARATE	HYDROCHLOROTHIAZIDE; TELMISARTAN	2.41	3.42	1.33417e-06
Hypertension	ALISKIREN HEMIFUMARATE	HYDROCHLOROTHIAZIDE; VALSARTAN	2.41	3.15	7.389e-06
Hypertension	ALISKIREN HEMIFUMARATE	LOSARTAN POTASSIUM	2.41	3.1	7.73741e-05
Hypertension	ALISKIREN HEMIFUMARATE	OLMESARTAN MEDOXOMIL	2.41	2.99	0.000319866
Hypertension	ALISKIREN HEMIFUMARATE	RAMIPRIL	2.41	2.96	0.00199047
Hypertension	ALISKIREN HEMIFUMARATE	TELMISARTAN	2.41	3.09	0.000954129
Hypertension	ALISKIREN HEMIFUMARATE	Toprol+XL	2.41	3.03	0.000149984
Hypertension	ALISKIREN HEMIFUMARATE	TRANDOLAPRIL; VERAPAMIL HYDROCHLORIDE	2.41	3.74	3.79943e-05
Hypertension	ALISKIREN HEMIFUMARATE	triamterene-hydrochlorothiazid	2.41	3.5	2.43947e-05
Hypertension	ALISKIREN HEMIFUMARATE	VALSARTAN	2.41	2.97	0.000446583
Hypertension	ALISKIREN HEMIFUMARATE; VALSARTAN	ATENOLOL	2.63	3.28	0.00161133
Hypertension	ALISKIREN HEMIFUMARATE; VALSARTAN	BISOPROLOL FUMARATE; HYDROCHLOROTHIAZIDE	2.63	3.53	0.00262049
Hypertension	ALISKIREN HEMIFUMARATE; VALSARTAN	CANDESARTAN CILEXETIL	2.63	3.36	0.00255423
Hypertension	ALISKIREN HEMIFUMARATE; VALSARTAN	HYDROCHLOROTHIAZIDE; TELMISARTAN	2.63	3.42	0.0021298
Hypertension	ALISKIREN HEMIFUMARATE; VALSARTAN	TRANDOLAPRIL; VERAPAMIL HYDROCHLORIDE	2.63	3.74	0.00121035
Hypertension	ALISKIREN HEMIFUMARATE; VALSARTAN	triamterene-hydrochlorothiazid	2.63	3.5	0.00348835
Hypertension	amlodipine	ATENOLOL	2.5	3.28	1.59446e-15
Hypertension	amlodipine	BISOPROLOL FUMARATE; HYDROCHLOROTHIAZIDE	2.5	3.53	7.67818e-06
Hypertension	amlodipine	CANDESARTAN CILEXETIL	2.5	3.36	1.0615e-06
Hypertension	amlodipine	FELODIPINE	2.5	3.2	0.00325364
Hypertension	amlodipine	HYDROCHLOROTHIAZIDE; OLMESARTAN MEDOXOMIL	2.5	3.06	6.40955e-05
Hypertension	amlodipine	HYDROCHLOROTHIAZIDE; TELMISARTAN	2.5	3.42	5.1039e-08
Hypertension	amlodipine	HYDROCHLOROTHIAZIDE; VALSARTAN	2.5	3.15	3.95259e-08
Hypertension	amlodipine	LOSARTAN POTASSIUM	2.5	3.1	2.33155e-06
Hypertension	amlodipine	TELMISARTAN	2.5	3.09	0.000231665
Hypertension	amlodipine	Toprol+XL	2.5	3.03	7.31879e-06
Hypertension	amlodipine	TRANDOLAPRIL; VERAPAMIL HYDROCHLORIDE	2.5	3.74	1.49677e-05
Hypertension	amlodipine	triamterene-hydrochlorothiazid	2.5	3.5	6.0115e-06
Hypertension	AMLODIPINE BESYLATE	AMLODIPINE BESYLATE; BENAZEPRIL HYDROCHLORIDE	2.58	3.13	9.56114e-07
Hypertension	AMLODIPINE BESYLATE	AMLODIPINE BESYLATE; HYDROCHLOROTHIAZIDE; OLMESARTAN MEDOXOMIL	2.58	3.31	0.000341662
Hypertension	AMLODIPINE BESYLATE	ATENOLOL	2.58	3.28	1.19764e-15
Hypertension	AMLODIPINE BESYLATE	BISOPROLOL FUMARATE; HYDROCHLOROTHIAZIDE	2.58	3.53	1.4567e-05
Hypertension	AMLODIPINE BESYLATE	CANDESARTAN CILEXETIL	2.58	3.36	2.04381e-06
Hypertension	AMLODIPINE BESYLATE	FELODIPINE	2.58	3.2	0.00474993
Hypertension	AMLODIPINE BESYLATE	HYDROCHLOROTHIAZIDE; TELMISARTAN	2.58	3.42	1.11619e-07
Hypertension	AMLODIPINE BESYLATE	HYDROCHLOROTHIAZIDE; VALSARTAN	2.58	3.15	7.65434e-08
Hypertension	AMLODIPINE BESYLATE	LOSARTAN POTASSIUM	2.58	3.1	4.63166e-06
Hypertension	AMLODIPINE BESYLATE	TELMISARTAN	2.58	3.09	0.000430833
Hypertension	AMLODIPINE BESYLATE	TRANDOLAPRIL; VERAPAMIL HYDROCHLORIDE	2.58	3.74	2.60626e-05
Hypertension	AMLODIPINE BESYLATE	triamterene-hydrochlorothiazid	2.58	3.5	1.16946e-05
Hypertension	AMLODIPINE BESYLATE; BENAZEPRIL HYDROCHLORIDE	amlodipine	3.13	2.5	5.31488e-07
Hypertension	AMLODIPINE BESYLATE; BENAZEPRIL HYDROCHLORIDE	labetalol	3.13	2.61	0.00161108
Hypertension	AMLODIPINE BESYLATE; BENAZEPRIL HYDROCHLORIDE	LISINOPRIL	3.13	2.61	1.51177e-06
Hypertension	AMLODIPINE BESYLATE; BENAZEPRIL HYDROCHLORIDE	losartan	3.13	2.41	2.90759e-07
Hypertension	AMLODIPINE BESYLATE; BENAZEPRIL HYDROCHLORIDE	METHYLDOPA	3.13	2.23	0.000906148
Hypertension	AMLODIPINE BESYLATE; BENAZEPRIL HYDROCHLORIDE	METOPROLOL SUCCINATE	3.13	2.5	9.47555e-07
Hypertension	AMLODIPINE BESYLATE; BENAZEPRIL HYDROCHLORIDE	METOPROLOL TARTRATE	3.13	2.49	2.50245e-05
Hypertension	AMLODIPINE BESYLATE; HYDROCHLOROTHIAZIDE; OLMESARTAN MEDOXOMIL	amlodipine	3.31	2.5	0.000210893
Hypertension	AMLODIPINE BESYLATE; HYDROCHLOROTHIAZIDE; OLMESARTAN MEDOXOMIL	CARVEDILOL	3.31	2.69	0.00426572
Hypertension	AMLODIPINE BESYLATE; HYDROCHLOROTHIAZIDE; OLMESARTAN MEDOXOMIL	labetalol	3.31	2.61	0.00433077
Hypertension	AMLODIPINE BESYLATE; HYDROCHLOROTHIAZIDE; OLMESARTAN MEDOXOMIL	LISINOPRIL	3.31	2.61	0.000923424
Hypertension	AMLODIPINE BESYLATE; HYDROCHLOROTHIAZIDE; OLMESARTAN MEDOXOMIL	lisinopril-hydrochlorothiazide	3.31	2.64	0.0026427
Hypertension	AMLODIPINE BESYLATE; HYDROCHLOROTHIAZIDE; OLMESARTAN MEDOXOMIL	losartan	3.31	2.41	5.11167e-05
Hypertension	AMLODIPINE BESYLATE; HYDROCHLOROTHIAZIDE; OLMESARTAN MEDOXOMIL	METHYLDOPA	3.31	2.23	0.00177552
Hypertension	AMLODIPINE BESYLATE; HYDROCHLOROTHIAZIDE; OLMESARTAN MEDOXOMIL	METOPROLOL SUCCINATE	3.31	2.5	0.000170354
Hypertension	AMLODIPINE BESYLATE; HYDROCHLOROTHIAZIDE; OLMESARTAN MEDOXOMIL	METOPROLOL TARTRATE	3.31	2.49	0.000862505
Hypertension	ATENOLOL	CARVEDILOL	3.28	2.69	1.31271e-07
Hypertension	ATENOLOL	labetalol	3.28	2.61	2.81348e-05
Hypertension	ATENOLOL	LISINOPRIL	3.28	2.61	1.17073e-23
Hypertension	ATENOLOL	lisinopril-hydrochlorothiazide	3.28	2.64	3.50042e-10
Hypertension	ATENOLOL	losartan	3.28	2.41	7.0603e-13
Hypertension	ATENOLOL	METHYLDOPA	3.28	2.23	0.000138822
Hypertension	ATENOLOL	METOPROLOL SUCCINATE	3.28	2.5	2.42336e-13
Hypertension	ATENOLOL	METOPROLOL TARTRATE	3.28	2.49	2.57854e-10
Hypertension	atenolol-chlorthalidone	losartan	3	2.41	0.00582917
Hypertension	benazepril	losartan	2.99	2.41	0.00272362
Hypertension	BISOPROLOL FUMARATE	TRANDOLAPRIL; VERAPAMIL HYDROCHLORIDE	2.88	3.74	0.0047613
Hypertension	BISOPROLOL FUMARATE; HYDROCHLOROTHIAZIDE	CARVEDILOL	3.53	2.69	0.000220775
Hypertension	BISOPROLOL FUMARATE; HYDROCHLOROTHIAZIDE	labetalol	3.53	2.61	0.000344052
Hypertension	BISOPROLOL FUMARATE; HYDROCHLOROTHIAZIDE	LISINOPRIL	3.53	2.61	2.57282e-05
Hypertension	BISOPROLOL FUMARATE; HYDROCHLOROTHIAZIDE	lisinopril-hydrochlorothiazide	3.53	2.64	0.000115788
Hypertension	BISOPROLOL FUMARATE; HYDROCHLOROTHIAZIDE	losartan	3.53	2.41	1.47602e-06
Hypertension	BISOPROLOL FUMARATE; HYDROCHLOROTHIAZIDE	METHYLDOPA	3.53	2.23	0.000441046
Hypertension	BISOPROLOL FUMARATE; HYDROCHLOROTHIAZIDE	METOPROLOL SUCCINATE	3.53	2.5	5.81954e-06
Hypertension	BISOPROLOL FUMARATE; HYDROCHLOROTHIAZIDE	METOPROLOL TARTRATE	3.53	2.49	3.68691e-05
Hypertension	BISOPROLOL FUMARATE; HYDROCHLOROTHIAZIDE	triamterene	3.53	2.86	0.00624387
Hypertension	CANDESARTAN CILEXETIL	CARVEDILOL	3.36	2.69	9.84471e-05
Hypertension	CANDESARTAN CILEXETIL	labetalol	3.36	2.61	0.000211861
Hypertension	CANDESARTAN CILEXETIL	LISINOPRIL	3.36	2.61	3.94889e-06
Hypertension	CANDESARTAN CILEXETIL	lisinopril-hydrochlorothiazide	3.36	2.64	4.06634e-05
Hypertension	CANDESARTAN CILEXETIL	losartan	3.36	2.41	1.91254e-07
Hypertension	CANDESARTAN CILEXETIL	METHYLDOPA	3.36	2.23	0.000320365
Hypertension	CANDESARTAN CILEXETIL	METOPROLOL SUCCINATE	3.36	2.5	9.56443e-07
Hypertension	CANDESARTAN CILEXETIL	METOPROLOL TARTRATE	3.36	2.49	1.05419e-05
Hypertension	CARVEDILOL	HYDROCHLOROTHIAZIDE; TELMISARTAN	2.69	3.42	2.77199e-05
Hypertension	CARVEDILOL	TRANDOLAPRIL; VERAPAMIL HYDROCHLORIDE	2.69	3.74	0.000152367
Hypertension	CARVEDILOL	triamterene-hydrochlorothiazid	2.69	3.5	0.000242012
Hypertension	DILTIAZEM HYDROCHLORIDE	TRANDOLAPRIL; VERAPAMIL HYDROCHLORIDE	2.92	3.74	0.00692561
Hypertension	ENALAPRIL MALEATE	losartan	2.97	2.41	0.000583588
Hypertension	ENALAPRIL MALEATE	TRANDOLAPRIL; VERAPAMIL HYDROCHLORIDE	2.97	3.74	0.00294134
Hypertension	FELODIPINE	losartan	3.2	2.41	0.00112833
Hypertension	FELODIPINE	METHYLDOPA	3.2	2.23	0.00675525
Hypertension	FELODIPINE	METOPROLOL SUCCINATE	3.2	2.5	0.00261035
Hypertension	FELODIPINE	METOPROLOL TARTRATE	3.2	2.49	0.00780346
Hypertension	HYDROCHLOROTHIAZIDE; OLMESARTAN MEDOXOMIL	losartan	3.06	2.41	2.01817e-05
Hypertension	HYDROCHLOROTHIAZIDE; OLMESARTAN MEDOXOMIL	METHYLDOPA	3.06	2.23	0.00763175
Hypertension	HYDROCHLOROTHIAZIDE; OLMESARTAN MEDOXOMIL	METOPROLOL SUCCINATE	3.06	2.5	7.19984e-05
Hypertension	HYDROCHLOROTHIAZIDE; OLMESARTAN MEDOXOMIL	METOPROLOL TARTRATE	3.06	2.49	0.000893067
Hypertension	HYDROCHLOROTHIAZIDE; TELMISARTAN	labetalol	3.42	2.61	0.000132684
Hypertension	HYDROCHLOROTHIAZIDE; TELMISARTAN	LISINOPRIL	3.42	2.61	1.15341e-07
Hypertension	HYDROCHLOROTHIAZIDE; TELMISARTAN	lisinopril-hydrochlorothiazide	3.42	2.64	5.96948e-06
Hypertension	HYDROCHLOROTHIAZIDE; TELMISARTAN	losartan	3.42	2.41	1.72666e-08
Hypertension	HYDROCHLOROTHIAZIDE; TELMISARTAN	METHYLDOPA	3.42	2.23	0.000244469
Hypertension	HYDROCHLOROTHIAZIDE; TELMISARTAN	METOPROLOL SUCCINATE	3.42	2.5	6.58036e-08
Hypertension	HYDROCHLOROTHIAZIDE; TELMISARTAN	METOPROLOL TARTRATE	3.42	2.49	1.45296e-06
Hypertension	HYDROCHLOROTHIAZIDE; TELMISARTAN	triamterene	3.42	2.86	0.00793008
Hypertension	HYDROCHLOROTHIAZIDE; TRIAMTERENE	losartan	3.33	2.41	0.00324137
Hypertension	HYDROCHLOROTHIAZIDE; TRIAMTERENE	METOPROLOL SUCCINATE	3.33	2.5	0.0088318
Hypertension	HYDROCHLOROTHIAZIDE; VALSARTAN	labetalol	3.15	2.61	0.00174981
Hypertension	HYDROCHLOROTHIAZIDE; VALSARTAN	LISINOPRIL	3.15	2.61	8.53607e-09
Hypertension	HYDROCHLOROTHIAZIDE; VALSARTAN	lisinopril-hydrochlorothiazide	3.15	2.64	2.86414e-05
Hypertension	HYDROCHLOROTHIAZIDE; VALSARTAN	losartan	3.15	2.41	6.65414e-08
Hypertension	HYDROCHLOROTHIAZIDE; VALSARTAN	METHYLDOPA	3.15	2.23	0.00148235
Hypertension	HYDROCHLOROTHIAZIDE; VALSARTAN	METOPROLOL SUCCINATE	3.15	2.5	1.39632e-07
Hypertension	HYDROCHLOROTHIAZIDE; VALSARTAN	METOPROLOL TARTRATE	3.15	2.49	7.33961e-06
Hypertension	labetalol	TRANDOLAPRIL; VERAPAMIL HYDROCHLORIDE	2.61	3.74	0.000127214
Hypertension	labetalol	triamterene-hydrochlorothiazid	2.61	3.5	0.000433243
Hypertension	LISINOPRIL	TRANDOLAPRIL; VERAPAMIL HYDROCHLORIDE	2.61	3.74	4.95678e-05
Hypertension	LISINOPRIL	triamterene-hydrochlorothiazid	2.61	3.5	1.98659e-05
Hypertension	lisinopril-hydrochlorothiazide	TRANDOLAPRIL; VERAPAMIL HYDROCHLORIDE	2.64	3.74	0.000124472
Hypertension	lisinopril-hydrochlorothiazide	triamterene-hydrochlorothiazid	2.64	3.5	0.000115217
Hypertension	losartan	OLMESARTAN MEDOXOMIL	2.41	2.99	1.59303e-05
Hypertension	losartan	RAMIPRIL	2.41	2.96	0.00024526
Hypertension	losartan	TELMISARTAN	2.41	3.09	3.85862e-05
Hypertension	losartan	Toprol+XL	2.41	3.03	8.07006e-06
Hypertension	losartan	TRANDOLAPRIL; VERAPAMIL HYDROCHLORIDE	2.41	3.74	1.60628e-06
Hypertension	losartan	triamterene-hydrochlorothiazid	2.41	3.5	1.21962e-06
Hypertension	losartan	VALSARTAN	2.41	2.97	1.32648e-05
Hypertension	LOSARTAN POTASSIUM	losartan	3.1	2.41	1.63381e-06
Hypertension	LOSARTAN POTASSIUM	METHYLDOPA	3.1	2.23	0.00333173
Hypertension	LOSARTAN POTASSIUM	METOPROLOL SUCCINATE	3.1	2.5	4.66377e-06
Hypertension	LOSARTAN POTASSIUM	METOPROLOL TARTRATE	3.1	2.49	0.000126642
Hypertension	losartan-hydrochlorothiazide	TRANDOLAPRIL; VERAPAMIL HYDROCHLORIDE	2.85	3.74	0.00683636
Hypertension	METHYLDOPA	OLMESARTAN MEDOXOMIL	2.23	2.99	0.00798092
Hypertension	METHYLDOPA	TELMISARTAN	2.23	3.09	0.00601658
Hypertension	METHYLDOPA	Toprol+XL	2.23	3.03	0.00465447
Hypertension	METHYLDOPA	TRANDOLAPRIL; VERAPAMIL HYDROCHLORIDE	2.23	3.74	0.000235649
Hypertension	METHYLDOPA	triamterene-hydrochlorothiazid	2.23	3.5	0.000545459
Hypertension	METOPROLOL SUCCINATE	TELMISARTAN	2.5	3.09	0.000198098
Hypertension	METOPROLOL SUCCINATE	Toprol+XL	2.5	3.03	1.59278e-05
Hypertension	METOPROLOL SUCCINATE	TRANDOLAPRIL; VERAPAMIL HYDROCHLORIDE	2.5	3.74	9.31611e-06
Hypertension	METOPROLOL SUCCINATE	triamterene-hydrochlorothiazid	2.5	3.5	4.81115e-06
Hypertension	METOPROLOL TARTRATE	TELMISARTAN	2.49	3.09	0.00165366
Hypertension	METOPROLOL TARTRATE	Toprol+XL	2.49	3.03	0.000342714
Hypertension	METOPROLOL TARTRATE	TRANDOLAPRIL; VERAPAMIL HYDROCHLORIDE	2.49	3.74	4.16154e-05
Hypertension	METOPROLOL TARTRATE	triamterene-hydrochlorothiazid	2.49	3.5	3.53033e-05
Hypertension	OLMESARTAN MEDOXOMIL	TRANDOLAPRIL; VERAPAMIL HYDROCHLORIDE	2.99	3.74	0.00528136
Hypertension	RAMIPRIL	TRANDOLAPRIL; VERAPAMIL HYDROCHLORIDE	2.96	3.74	0.00612106
Hypertension	SPIRONOLACTONE	TRANDOLAPRIL; VERAPAMIL HYDROCHLORIDE	2.52	3.74	0.00655125
Hypertension	Toprol+XL	TRANDOLAPRIL; VERAPAMIL HYDROCHLORIDE	3.03	3.74	0.0092998
Hypertension	TRANDOLAPRIL; VERAPAMIL HYDROCHLORIDE	triamterene	3.74	2.86	0.00110306
Hypertension	TRANDOLAPRIL; VERAPAMIL HYDROCHLORIDE	VALSARTAN	3.74	2.97	0.00596812
Hypertension	triamterene-hydrochlorothiazid	triamterene	3.5	2.86	0.00888285
Hypothyroidism	Armour+Thyroid	levothyroxine	3.92	2.22	2.17946e-19
Hypothyroidism	Armour+Thyroid	LEVOTHYROXINE SODIUM	3.92	2.72	6.90869e-10
Hypothyroidism	Armour+Thyroid	L-Thyroxine	3.92	3.04	2.18813e-10
Insomnia	ALPRAZOLAM	RAMELTEON	4.04	2.2	1.00125e-31
Insomnia	ALPRAZOLAM	TEMAZEPAM	4.04	3.25	1.19647e-10
Insomnia	ALPRAZOLAM	TRAZODONE HYDROCHLORIDE	4.04	3.48	0.00257725
Insomnia	ALPRAZOLAM	ZALEPLON	4.04	2.25	4.11047e-11
Insomnia	ALPRAZOLAM	ZOLPIDEM TARTRATE	4.04	3.31	1.94275e-12
Insomnia	DIPHENHYDRAMINE HYDROCHLORIDE	RAMELTEON	3.94	2.2	1.87722e-15
Insomnia	DIPHENHYDRAMINE HYDROCHLORIDE	TEMAZEPAM	3.94	3.25	4.56941e-05
Insomnia	DIPHENHYDRAMINE HYDROCHLORIDE	ZALEPLON	3.94	2.25	5.63172e-08
Insomnia	DIPHENHYDRAMINE HYDROCHLORIDE	ZOLPIDEM TARTRATE	3.94	3.31	4.17095e-05
Insomnia	diphenhydramine+HCl	RAMELTEON	3.57	2.2	3.05002e-13
Insomnia	diphenhydramine+HCl	ZALEPLON	3.57	2.25	7.1905e-05
Insomnia	DOXYLAMINE SUCCINATE	RAMELTEON	3.97	2.2	1.11805e-22
Insomnia	DOXYLAMINE SUCCINATE	TEMAZEPAM	3.97	3.25	6.40539e-07
Insomnia	DOXYLAMINE SUCCINATE	ZALEPLON	3.97	2.25	1.61545e-09
Insomnia	DOXYLAMINE SUCCINATE	ZOLPIDEM TARTRATE	3.97	3.31	2.48308e-07
Insomnia	LORAZEPAM	RAMELTEON	3.87	2.2	2.76444e-15
Insomnia	LORAZEPAM	TEMAZEPAM	3.87	3.25	0.00335092
Insomnia	LORAZEPAM	ZALEPLON	3.87	2.25	3.0326e-06
Insomnia	LORAZEPAM	ZOLPIDEM TARTRATE	3.87	3.31	0.00300149
Insomnia	RAMELTEON	TEMAZEPAM	2.2	3.25	2.55191e-16
Insomnia	RAMELTEON	TRAZODONE HYDROCHLORIDE	2.2	3.48	3.21142e-08
Insomnia	RAMELTEON	TRIAZOLAM	2.2	3.88	4.52387e-14
Insomnia	RAMELTEON	ZOLPIDEM TARTRATE	2.2	3.31	1.95503e-20
Insomnia	TEMAZEPAM	TRIAZOLAM	3.25	3.88	0.00281184
Insomnia	TEMAZEPAM	ZALEPLON	3.25	2.25	0.000316185
Insomnia	TRAZODONE HYDROCHLORIDE	ZALEPLON	3.48	2.25	0.00148534
Insomnia	TRIAZOLAM	ZALEPLON	3.88	2.25	2.76654e-06
Insomnia	TRIAZOLAM	ZOLPIDEM TARTRATE	3.88	3.31	0.00275541
Insomnia	ZALEPLON	ZOLPIDEM TARTRATE	2.25	3.31	0.000103915
Major depressive	DESVENLAFAXINE SUCCINATE	VILAZODONE HYDROCHLORIDE	3.19	2.53	7.69517e-05
Major depressive	ESCITALOPRAM OXALATE	VILAZODONE HYDROCHLORIDE	3.68	2.53	1.12465e-09
Major depressive Disorder	ESCITALOPRAM OXALATE	PAROXETINE HYDROCHLORIDE	3.68	2.89	3.74185e-05
Major depressive Disorder	VENLAFAXINE HYDROCHLORIDE	VILAZODONE HYDROCHLORIDE	3.75	2.53	0.000440772
Migraine headache	ASPIRIN; BUTALBITAL; CAFFEINE	NAPROXEN SODIUM; SUMATRIPTAN SUCCINATE	4.15	3.2	1.09129e-05
Migraine headache	ASPIRIN; BUTALBITAL; CAFFEINE	SUMATRIPTAN SUCCINATE	4.15	3.36	1.01144e-05
Migraine headache	ELETRIPTAN HYDROBROMIDE	NAPROXEN SODIUM; SUMATRIPTAN SUCCINATE	4.14	3.2	1.01393e-08
Migraine headache	ELETRIPTAN HYDROBROMIDE	SUMATRIPTAN SUCCINATE	4.14	3.36	3.16423e-09
Migraine headache	FROVATRIPTAN SUCCINATE	NAPROXEN SODIUM; SUMATRIPTAN SUCCINATE	4	3.2	0.00366434
Migraine headache	FROVATRIPTAN SUCCINATE	SUMATRIPTAN SUCCINATE	4	3.36	0.00549221
Migraine headache	MIDRIN	NAPROXEN SODIUM; SUMATRIPTAN SUCCINATE	4.15	3.2	1.17718e-08
Migraine headache	MIDRIN	SUMATRIPTAN SUCCINATE	4.15	3.36	3.29942e-09
Migraine headache	NAPROXEN SODIUM; SUMATRIPTAN SUCCINATE	RIZATRIPTAN BENZOATE	3.2	3.8	1.21335e-05
Migraine headache	NAPROXEN SODIUM; SUMATRIPTAN SUCCINATE	ZOLMITRIPTAN	3.2	3.89	8.62588e-06
Migraine headache	SUMATRIPTAN SUCCINATE	ZOLMITRIPTAN	3.36	3.89	6.78437e-06
Muscle Spasms	CARISOPRODOL	CHLORZOXAZONE	4.23	3.4	0.00235269
Muscle Spasms	CARISOPRODOL	CYCLOBENZAPRINE HYDROCHLORIDE	4.23	3.26	5.18843e-13
Muscle Spasms	CARISOPRODOL	METAXALONE	4.23	3.13	1.07543e-12
Muscle Spasms	CARISOPRODOL	METHOCARBAMOL	4.23	3.04	2.09793e-18
Muscle Spasms	CARISOPRODOL	ORPHENADRINE CITRATE	4.23	3.19	6.23557e-06
Muscle Spasms	CARISOPRODOL	tizanidine	4.23	2.97	6.9395e-12
Muscle Spasms	CARISOPRODOL	TIZANIDINE HYDROCHLORIDE	4.23	3.24	2.15555e-11
Muscle Spasms	CHLORZOXAZONE	Soma-350	3.4	4.24	0.00756022
Muscle Spasms	CYCLOBENZAPRINE HYDROCHLORIDE	DIAZEPAM	3.26	3.97	0.000178058
Muscle Spasms	CYCLOBENZAPRINE HYDROCHLORIDE	Soma-350	3.26	4.24	3.23617e-07
Muscle Spasms	DIAZEPAM	METAXALONE	3.97	3.13	2.01729e-05
Muscle Spasms	DIAZEPAM	METHOCARBAMOL	3.97	3.04	2.72083e-07
Muscle Spasms	DIAZEPAM	ORPHENADRINE CITRATE	3.97	3.19	0.00426305
Muscle Spasms	DIAZEPAM	tizanidine	3.97	2.97	7.72722e-06
Muscle Spasms	DIAZEPAM	TIZANIDINE HYDROCHLORIDE	3.97	3.24	0.000117886
Muscle Spasms	METAXALONE	Soma-350	3.13	4.24	1.19576e-07
Muscle Spasms	METHOCARBAMOL	Soma-350	3.04	4.24	2.16359e-10
Muscle Spasms	ORPHENADRINE CITRATE	Soma-350	3.19	4.24	0.000109944
Muscle Spasms	Soma-350	tizanidine	4.24	2.97	2.07906e-08
Muscle Spasms	Soma-350	TIZANIDINE HYDROCHLORIDE	4.24	3.24	1.42917e-07
Nausea and vomiting	METOCLOPRAMIDE HYDROCHLORIDE	ONDANSETRON HYDROCHLORIDE	2.53	3.98	5.1926e-07
Nausea and vomiting	METOCLOPRAMIDE HYDROCHLORIDE	PROMETHAZINE HYDROCHLORIDE	2.53	4.01	5.04342e-12
Nausea and vomiting	ONDANSETRON HYDROCHLORIDE	PROCHLORPERAZINE MALEATE	3.98	2.62	1.32293e-05
Nausea and vomiting	PROCHLORPERAZINE MALEATE	PROMETHAZINE HYDROCHLORIDE	2.62	4.01	5.84585e-08
Obesity	ORLISTAT	PHENDIMETRAZINE TARTRATE	3.53	4.34	1.65694e-05
Obesity	ORLISTAT	phentermine	3.53	4.17	2.45797e-05
Obesity	ORLISTAT	PHENTERMINE HYDROCHLORIDE	3.53	4.33	9.4288e-08
Obesity	ORLISTAT	SIBUTRAMINE HYDROCHLORIDE	3.53	4.04	0.00723195
Pain/acute pain	ACETAMINOPHEN; HYDROCODONE BITARTRATE	propoxyphene+N-acetaminophen	3.62	2.75	4.76591e-16
Pain/acute pain	ACETAMINOPHEN; HYDROCODONE BITARTRATE	TRAMADOL HYDROCHLORIDE	3.62	2.97	1.62208e-13
Pain/acute pain	ACETAMINOPHEN; HYDROCODONE BITARTRATE	tramadol-acetaminophen	3.62	2.94	8.79464e-05
Pain/acute pain	ACETAMINOPHEN; OXYCODONE HYDROCHLORIDE	ACETAMINOPHEN; TRAMADOL HYDROCHLORIDE	3.7	3.19	1.15271e-05
Pain/acute pain	ACETAMINOPHEN; OXYCODONE HYDROCHLORIDE	CELECOXIB	3.7	3.18	0.000162449
Pain/acute pain	ACETAMINOPHEN; OXYCODONE HYDROCHLORIDE	propoxyphene	3.7	3.05	0.00758895
Pain/acute pain	ACETAMINOPHEN; OXYCODONE HYDROCHLORIDE	propoxyphene+N-acetaminophen	3.7	2.75	1.45724e-17
Pain/acute pain	ACETAMINOPHEN; OXYCODONE HYDROCHLORIDE	TRAMADOL HYDROCHLORIDE	3.7	2.97	7.59561e-15
Pain/acute pain	ACETAMINOPHEN; OXYCODONE HYDROCHLORIDE	tramadol-acetaminophen	3.7	2.94	2.00754e-05
Pain/acute pain	ACETAMINOPHEN; PROPOXYPHENE NAPSYLATE	HYDROCODONE BITARTRATE; IBUPROFEN	3.34	3.88	0.00255545
Pain/acute pain	ACETAMINOPHEN; PROPOXYPHENE NAPSYLATE	propoxyphene+N-acetaminophen	3.34	2.75	7.6171e-06
Pain/acute pain	ACETAMINOPHEN; TRAMADOL HYDROCHLORIDE	HYDROCODONE BITARTRATE; IBUPROFEN	3.19	3.88	0.00014949
Pain/acute pain	ACETAMINOPHEN; TRAMADOL HYDROCHLORIDE	Lorcet+10%2f650	3.19	3.88	0.00191021
Pain/acute pain	ACETAMINOPHEN; TRAMADOL HYDROCHLORIDE	OXYCODONE HYDROCHLORIDE	3.19	3.7	0.000783663
Pain/acute pain	acetaminophen-codeine	ACETAMINOPHEN; HYDROCODONE BITARTRATE	2.45	3.62	2.55308e-10
Pain/acute pain	acetaminophen-codeine	ACETAMINOPHEN; OXYCODONE HYDROCHLORIDE	2.45	3.7	3.42456e-11
Pain/acute pain	acetaminophen-codeine	ACETAMINOPHEN; PROPOXYPHENE NAPSYLATE	2.45	3.34	9.49924e-06
Pain/acute pain	acetaminophen-codeine	ACETAMINOPHEN; TRAMADOL HYDROCHLORIDE	2.45	3.19	0.0048507
Pain/acute pain	acetaminophen-codeine	CELECOXIB	2.45	3.18	0.0012908
Pain/acute pain	acetaminophen-codeine	DICLOFENAC POTASSIUM	2.45	3.35	0.00254674
Pain/acute pain	acetaminophen-codeine	Endocet	2.45	3.51	1.06752e-06
Pain/acute pain	acetaminophen-codeine	HYDROCODONE BITARTRATE; IBUPROFEN	2.45	3.88	2.41881e-08
Pain/acute pain	acetaminophen-codeine	HYDROMORPHONE HYDROCHLORIDE	2.45	3.62	2.03481e-08
Pain/acute pain	acetaminophen-codeine	Lorcet+10%2f650	2.45	3.88	6.04983e-07
Pain/acute pain	acetaminophen-codeine	OXYCODONE HYDROCHLORIDE	2.45	3.7	7.98087e-09
Pain/acute pain	acetaminophen-codeine	OXYMORPHONE HYDROCHLORIDE	2.45	3.35	3.03055e-05
Pain/acute pain	acetaminophen-codeine	TRAMADOL HYDROCHLORIDE	2.45	2.97	0.00982265
Pain/acute pain	CELECOXIB	HYDROCODONE BITARTRATE; IBUPROFEN	3.18	3.88	0.00141747
Pain/acute pain	CELECOXIB	Lorcet+10%2f650	3.18	3.88	0.00839373
Pain/acute pain	CELECOXIB	OXYCODONE HYDROCHLORIDE	3.18	3.7	0.0041425
Pain/acute pain	Endocet	propoxyphene+N-acetaminophen	3.51	2.75	1.71581e-06
Pain/acute pain	Endocet	TRAMADOL HYDROCHLORIDE	3.51	2.97	0.000394452
Pain/acute pain	Endocet	tramadol-acetaminophen	3.51	2.94	0.00411306
Pain/acute pain	HYDROCODONE BITARTRATE; IBUPROFEN	propoxyphene	3.88	3.05	0.00607269
Pain/acute pain	HYDROCODONE BITARTRATE; IBUPROFEN	propoxyphene+N-acetaminophen	3.88	2.75	1.01387e-08
Pain/acute pain	HYDROCODONE BITARTRATE; IBUPROFEN	TRAMADOL HYDROCHLORIDE	3.88	2.97	1.87494e-06
Pain/acute pain	HYDROCODONE BITARTRATE; IBUPROFEN	tramadol-acetaminophen	3.88	2.94	8.11627e-05
Pain/acute pain	HYDROMORPHONE HYDROCHLORIDE	propoxyphene+N-acetaminophen	3.62	2.75	2.16828e-10
Pain/acute pain	HYDROMORPHONE HYDROCHLORIDE	TRAMADOL HYDROCHLORIDE	3.62	2.97	1.39849e-07
Pain/acute pain	HYDROMORPHONE HYDROCHLORIDE	tramadol-acetaminophen	3.62	2.94	0.000310767
Pain/acute pain	Lorcet+10%2f650	propoxyphene+N-acetaminophen	3.88	2.75	2.5101e-06
Pain/acute pain	Lorcet+10%2f650	TRAMADOL HYDROCHLORIDE	3.88	2.97	0.000212499
Pain/acute pain	Lorcet+10%2f650	tramadol-acetaminophen	3.88	2.94	0.000733194
Pain/acute pain	OXYCODONE HYDROCHLORIDE	propoxyphene+N-acetaminophen	3.7	2.75	2.96284e-09
Pain/acute pain	OXYCODONE HYDROCHLORIDE	TRAMADOL HYDROCHLORIDE	3.7	2.97	4.16595e-06
Pain/acute pain	OXYCODONE HYDROCHLORIDE	tramadol-acetaminophen	3.7	2.94	0.000322064
Pain/acute pain	OXYMORPHONE HYDROCHLORIDE	propoxyphene+N-acetaminophen	3.35	2.75	0.000174563
Panic disorder	ALPRAZOLAM	citalopram	4.23	3.07	9.05406e-17
Panic disorder	ALPRAZOLAM	CITALOPRAM HYDROBROMIDE	4.23	3.52	3.2824e-12
Panic disorder	ALPRAZOLAM	DESVENLAFAXINE SUCCINATE	4.23	2.79	4.08067e-12
Panic disorder	ALPRAZOLAM	ESCITALOPRAM OXALATE	4.23	3.36	3.82082e-22
Panic disorder	ALPRAZOLAM	FLUOXETINE HYDROCHLORIDE	4.23	3.45	2.0409e-10
Panic disorder	ALPRAZOLAM	PAROXETINE HYDROCHLORIDE	4.23	3.26	4.98637e-19
Panic disorder	ALPRAZOLAM	VENLAFAXINE HYDROCHLORIDE	4.23	3.24	1.08809e-19
Panic disorder	citalopram	DIAZEPAM	3.07	3.89	0.000239567
Panic disorder	CITALOPRAM HYDROBROMIDE	DESVENLAFAXINE SUCCINATE	3.52	2.79	0.00415207
Panic disorder	DESVENLAFAXINE SUCCINATE	DIAZEPAM	2.79	3.89	7.96728e-05
Panic disorder	DESVENLAFAXINE SUCCINATE	FLUOXETINE HYDROCHLORIDE	2.79	3.45	0.00728537
Panic disorder	DIAZEPAM	ESCITALOPRAM OXALATE	3.89	3.36	0.00274952
Panic disorder	DIAZEPAM	PAROXETINE HYDROCHLORIDE	3.89	3.26	0.000901463
Panic disorder	DIAZEPAM	VENLAFAXINE HYDROCHLORIDE	3.89	3.24	0.00100542
Repeated episodes of anxiety	ALPRAZOLAM	CITALOPRAM HYDROBROMIDE	4.14	3.39	2.21112e-19
Repeated episodes of anxiety	ALPRAZOLAM	DESVENLAFAXINE SUCCINATE	4.14	2.94	6.76245e-16
Repeated episodes of anxiety	ALPRAZOLAM	ESCITALOPRAM OXALATE	4.14	3.6	5.67418e-17
Repeated episodes of anxiety	ALPRAZOLAM	PAROXETINE HYDROCHLORIDE	4.14	3.18	1.22973e-16
Repeated episodes of anxiety	ALPRAZOLAM	VENLAFAXINE HYDROCHLORIDE	4.14	3.22	7.85368e-27
Repeated episodes of anxiety	citalopram	DESVENLAFAXINE SUCCINATE	3.66	2.94	0.000503267
Repeated episodes of anxiety	DESVENLAFAXINE SUCCINATE	ESCITALOPRAM OXALATE	2.94	3.6	0.000148468
Rheumatoid arthritis	ABATACEPT	Enbrel+SureClick+SubQ	2.92	3.92	0.000106101
Rheumatoid arthritis	ABATACEPT	ETANERCEPT	2.92	3.76	1.70216e-07
Rheumatoid arthritis	ABATACEPT	GOLIMUMAB	2.92	3.82	0.00315591
Rheumatoid arthritis	ABATACEPT	TOCILIZUMAB	2.92	3.96	0.00323605
Rheumatoid arthritis	CERTOLIZUMAB PEGOL	Enbrel+SureClick+SubQ	3.15	3.92	0.00104746
Rheumatoid arthritis	CERTOLIZUMAB PEGOL	ETANERCEPT	3.15	3.76	7.00401e-05
Rheumatoid arthritis	CERTOLIZUMAB PEGOL	GOLIMUMAB	3.15	3.82	0.00995764
Rheumatoid arthritis	CERTOLIZUMAB PEGOL	TOCILIZUMAB	3.15	3.96	0.00971019
Rheumatoid arthritis	ETANERCEPT	RITUXIMAB	3.76	3.25	0.00516982
Smoking cessation	BUPROPION HYDROCHLORIDE	Chantix+Continuing+Month+Pak	2.93	3.86	6.61028e-08
Smoking cessation	BUPROPION HYDROCHLORIDE	VARENICLINE	2.93	4.09	0.000895925
Smoking cessation	BUPROPION HYDROCHLORIDE	VARENICLINE TARTRATE	2.93	3.54	6.12037e-06
Type 2 diabetes mellitus	GLIMEPIRIDE	PIOGLITAZONE HYDROCHLORIDE	3.03	2.38	7.83724e-07
Type 2 diabetes mellitus	GLYBURIDE	PIOGLITAZONE HYDROCHLORIDE	2.99	2.38	0.00539416
Type 2 diabetes mellitus	METFORMIN HYDROCHLORIDE	PIOGLITAZONE HYDROCHLORIDE	3.06	2.38	4.5575e-05
Type 2 diabetes mellitus	METFORMIN HYDROCHLORIDE; PIOGLITAZONE HYDROCHLORIDE	PIOGLITAZONE HYDROCHLORIDE	3.05	2.38	0.00453455
Type 2 diabetes mellitus	METFORMIN HYDROCHLORIDE; SITAGLIPTIN PHOSPHATE	PIOGLITAZONE HYDROCHLORIDE	3.26	2.38	3.94559e-08
Type 2 diabetes mellitus	METFORMIN HYDROCHLORIDE; SITAGLIPTIN PHOSPHATE	SAXAGLIPTIN HYDROCHLORIDE	3.26	2.55	0.000807026
Type 2 diabetes mellitus	PIOGLITAZONE HYDROCHLORIDE	SITAGLIPTIN PHOSPHATE	2.38	3.04	7.36386e-08
