# Supplementary material for: Assessment of Web-Based Consumer Reviews as a Resource for Drug Performance
Source: J Med Internet Res. 2015 Aug 28;17(8):e211. doi: 10.2196/jmir.4396 (PMC4642403; doi:10.2196/jmir.4396)
Supplement: Multimedia Appendix 3 [file jmir_v17i8e211_app3.xlsx]

## Sheet: Sheet1
Multimedia Appendix 3. Drug pairs for which scientific literature was found, and their verdicts as to whether the scientific literature agreed or disagreed with online trends. The second column shows the two drugs being compared with their adjusted online ratings in parentheses. The third column shows the scientific literature that compares the two drugs, and whether it disagrees or agrees with t…
Medical Condition	Deduced Online Findings	Publication PubMed identifier's (Agree/Disagree Status)	Number of scientific studies that agree with deduced online findings (number agree/ total number of publications)	Overall verdict for pairwise drug comparison	Unanimous verdict (all publications agree or all publications disagree)	Publication type
Anxiety	HYDROXYZINE HYDROCHLORIDE (2.71) < ALPRAZOLAM (3.94)	8425237 (AGREE)	1/1	AGREE	YES	8425237 (Head-to-head comparison)
Anxiety	HYDROXYZINE HYDROCHLORIDE (2.71) < DIAZEPAM (4.26)	20564935 (DISAGREE)	0/1	DISAGREE	YES	20564935 (Head-to-head comparison)
Anxiety	HYDROXYZINE HYDROCHLORIDE (2.71) < LORAZEPAM (3.8)	6375464 (AGREE)	1/1	AGREE	YES	6375464 (Head-to-head comparison)
Arthritis	NABUMETONE (2.62) < MELOXICAM (3.2)	http://en.cnki.com.cn/Article_en/CJFDTOTAL-XYYL200204007.htm (AGREE), http://en.cnki.com.cn/Article_en/CJFDTOTAL-GLYZ200103005.htm (AGREE)	2/2	AGREE	YES	http://en.cnki.com.cn/Article_en/CJFDTOTAL-XYYL200204007.htm (Head-to-head comparison), http://en.cnki.com.cn/Article_en/CJFDTOTAL-GLYZ200103005.htm (Head-to-head comparison)
Arthritis	NABUMETONE (2.62) < CELECOXIB (3.59)	17516695 (AGREE)	1/1	AGREE	YES	17516695 (Head-to-head comparison)
Arthritis	NABUMETONE (2.62) < PIROXICAM (3.51)	8356999 (DISAGREE), 8348110 (AGREE)	1/2	TIE	NO	8356999 (Head-to-head comparison), 8348110 (Head-to-head comparison)
Atrial fibrillation	amiodarone (2.14) < DOFETILIDE (3.88)	10924317 (AGREE)	1/1	AGREE	YES	10924317 (Head-to-head comparison)
Atrial fibrillation	amiodarone (2.14) < flecainide (3.78)	7677555 (AGREE)	1/1	AGREE	YES	7677555 (Head-to-head comparison)
Attention deficit/hyperactivity disorder	ATOMOXETINE HYDROCHLORIDE (2.45) < Adderall+XR (3.8)	16678649 (AGREE), 16371674 (AGREE), 17606774 (AGREE), 16371674 (AGREE), 15853519 (AGREE)	5/5	AGREE	YES	16678649 (Head-to-head comparison), 16371674 (Head-to-head comparison), 17606774 (Head-to-head comparison), 16371674 (Head-to-head comparison), 15853519 (Review)
Attention deficit/hyperactivity disorder	ATOMOXETINE HYDROCHLORIDE (2.45) < METHYLPHENIDATE HYDROCHLORIDE (3.44)	18281409 (AGREE), 17464703 (AGREE), 12108801 (DISAGREE)	2/3	AGREE	NO	18281409 (Head-to-head comparison), 17464703 (Head-to-head comparison), 12108801 (Head-to-head comparison)
Attention deficit/hyperactivity disorder	BUPROPION HYDROCHLORIDE (2.83) < METHYLPHENIDATE HYDROCHLORIDE (3.44)	22806822 (DISAGREE), 25120365 (DISAGREE)	0/2	DISAGREE	YES	22806822 (Head-to-head comparison), 25120365 (Review)
Chronic Pain	MORPHINE SULFATE (3.7) > TRAMADOL HYDROCHLORIDE (3.12)	23862000 (AGREE)	1/1	AGREE	YES	23862000 (Head-to-head comparison)
Chronic Pain	MORPHINE SULFATE; NALTREXONE HYDROCHLORIDE (2.34) < MORPHINE SULFATE (3.7)	20864883 (DISAGREE), 19944650 (DISAGREE)	0/2	DISAGREE	YES	20864883 (Head-to-head comparison), 19944650 (Head-to-head comparison)
Depression	amitriptyline (3.06) < NEFAZODONE HYDROCHLORIDE (3.88)	7862904 (DIAGREE)	0/1	DISAGREE	YES	7862904 (Head-to-head comparison)
Depression	PHENELZINE SULFATE (4.2) > AMITRIPTYLINE HYDROCHLORIDE (3.39)	7049292 (DISAGREE), 7231652 (AGREE), 7231652 (AGREE), 3062042 (AGREE)	3/4	AGREE	NO	7049292 (Head-to-head comparison), 7231652 (Head-to-head comparison), 7231652 (Head-to-head comparison), 3062042 (Head-to-head comparison)
Depression	PHENELZINE SULFATE (4.2) > FLUOXETINE HYDROCHLORIDE (3.45)	8915561 (AGREE)	1/1	AGREE	YES	8915561 (Head-to-head comparison)
Depression	PHENELZINE SULFATE (4.2) > nortriptyline (3.19)	2673129 (AGREE), 2662234 (AGREE), 2673129 (AGREE)	3/3	AGREE	YES	2673129 (Head-to-head comparison), 2662234 (Head-to-head comparison), 2673129 (Head-to-head comparison)
GASTRO ESOPHAGEAL REFLUX DISEASE	RABEPRAZOLE SODIUM (3.9) > OMEPRAZOLE; SODIUM BICARBONATE (3.28)	12562446 (DISAGREE), 11876701 (AGREE), 9845397 (AGREE), 9892879 (DISAGREE)	2/4	TIE	NO	12562446 (Head-to-head comparison), 11876701 (Head-to-head comparison), 9845397 (Head-to-head comparison), 9892879 (Head-to-head comparison)
Gastro oesophageal reflux disease	LANSOPRAZOLE (4.15) > ESOMEPRAZOLE MAGNESIUM (3.36)	15352914 (DISAGREE)	0/1	DISAGREE	YES	15352914 (Head-to-head comparison)
Gastro oesophageal reflux disease	LANSOPRAZOLE (4.15) > OMEPRAZOLE; SODIUM BICARBONATE (3.28)	9930385 (AGREE), 11856076 (AGREE)	2/2	AGREE	YES	9930385 (Head-to-head comparison), 11856076 (Head-to-head comparison)
Gastro oesophageal reflux disease	pantoprazole (2.62) < ESOMEPRAZOLE MAGNESIUM (3.36)	17516685 (AGREE), 15569112 (AGREE)	2/2	AGREE	YES	17516685 (Head-to-head comparison), 15569112 (Head-to-head comparison)
Gastro oesophageal reflux disease	pantoprazole (2.62) < LANSOPRAZOLE (4.15)	12534408 (AGREE), 9058634 (AGREE)	2/2	AGREE	YES	12534408 (Head-to-head comparison), 9058634 (Head-to-head comparison)
Gastro oesophageal reflux disease	pantoprazole (2.62) < OMEPRAZOLE; SODIUM BICARBONATE (3.28)	7654895 (DISAGREE), 11563998 (DISAGREE)	0/2	DISAGREE	YES	7654895 (Head-to-head comparison), 11563998 (Head-to-head comparison)
Hypertension	ALISKIREN HEMIFUMARATE (2.41) < ATENOLOL (3.28)	18957387 (DISAGREE), 24139833 (DISAGREE), 23154589 (UNCLEAR)	0/3	DISAGREE	YES	18957387 (Head-to-head comparison), 24139833 (Head-to-head comparison), 23154589 (Meta-analysis)
Hypertension	ALISKIREN HEMIFUMARATE (2.41) < CANDESARTAN CILEXETIL (3.36)	20075844 (DISAGREE)	0/1	DISAGREE	YES	20075844 (Head-to-head comparison)
Hypertension	ALISKIREN HEMIFUMARATE (2.41) < RAMIPRIL (2.96)	20883056 (DISAGREE), 20033075 (DISAGREE), 20418269 (DISAGREE), 18300872 (DISAGREE)	0/4	DISAGREE	YES	20883056 (Review), 20033075 (Head-to-head comparison), 20418269 (Review), 18300872 (Head-to-head comparison)
Hypertension	amlodipine (2.5) < ATENOLOL (3.28)	24685006 (DISAGREE), 2467116 (AGREE), 8310977 (AGREE), 2467117 (AGREE)	3/4	AGREE	NO	24685006 (Other), 2467116 (Head-to-head comparison), 8310977 (Head-to-head comparison), 2467117 (Head-to-head comparison)
Hypertension	amlodipine (2.5) < CANDESARTAN CILEXETIL (3.36)	11249891 (AGREE)	1/1	AGREE	YES	11249891 (Head-to-head comparison)
Hypertension	amlodipine (2.5) < FELODIPINE (3.2)	8112371 (DISAGREE), 7783110 (DISAGREE), 9657628 (DISAGREE)	0/3	DISAGREE	YES	8112371 (Head-to-head comparison), 7783110 (Head-to-head comparison), 9657628 (Head-to-head comparison)
Hypertension	amlodipine (2.5) < TELMISARTAN (3.09)	22522403 (AGREE), 10212369 (AGREE)	2/2	AGREE	YES	22522403 (Head-to-head comparison), 10212369 (Head-to-head comparison)
Hypertension	AMLODIPINE BESYLATE (2.58) < AMLODIPINE BESYLATE; BENAZEPRIL HYDROCHLORIDE (3.13)	16687966 (AGREE)	1/1	AGREE	YES	16687966 (Head-to-head comparison)
Hypertension	AMLODIPINE BESYLATE (2.58) < LOSARTAN POTASSIUM (3.1)	9757170 (DISAGREE)	0/1	DISAGREE	YES	9757170 (Head-to-head comparison)
Hypertension	AMLODIPINE BESYLATE; BENAZEPRIL HYDROCHLORIDE (3.13) > amlodipine (2.5)	22571394 (AGREE), 9001838 (AGREE)	2/2	AGREE	YES	22571394 (Head-to-head comparison), 9001838 (Head-to-head comparison)
Hypertension	AMLODIPINE BESYLATE; BENAZEPRIL HYDROCHLORIDE (3.13) > LISINOPRIL (2.61)	10449213 (AGREE)	1/1	AGREE	YES	10449213 (Meta-analysis)
Hypertension	ATENOLOL (3.28) > CARVEDILOL (2.69)	10155349 (DISAGREE)	0/1	DISAGREE	YES	10155349 (Head-to-head comparison)
Hypertension	ATENOLOL (3.28) > labetalol (2.61)	3742933 (DISAGREE), 2887941 (DISAGREE)	0/2	DISAGREE	YES	3742933 (Head-to-head comparison), 2887941 (Head-to-head comparison)
Hypertension	ATENOLOL (3.28) > LISINOPRIL (2.61)	24398888 (AGREE), 7852749 (AGREE)	2/2	AGREE	YES	24398888 (Head-to-head comparison), 7852749 (Head-to-head comparison)
Hypertension	ATENOLOL (3.28) > METOPROLOL TARTRATE (2.49)	22889605 (AGREE), 25037562 (AGREE)	2/2	AGREE	YES	22889605 (Head-to-head comparison), 25037562 (Head-to-head comparison)
Hypertension	losartan (2.41) < ATENOLOL (3.28)	16036498 (DISAGREE), 12195129 (DISAGREE), 22499288 (DISAGREE), 19589241 (DISAGREE), 11937179 (DISAGREE)	0/5	DISAGREE	YES	16036498 (Head-to-head comparison), 12195129 (Head-to-head comparison), 22499288 (Head-to-head comparison), 19589241 (Head-to-head comparison), 11937179 (Head-to-head comparison)
Hypertension	losartan (2.41) < CANDESARTAN CILEXETIL (3.36)	16620350 (AGREE), 9551878 (AGREE), 10619580 (AGREE), 11720604 (AGREE)	4/4	AGREE	YES	16620350 (Head-to-head comparison), 9551878 (Head-to-head comparison), 10619580 (Head-to-head comparison), 11720604 (Head-to-head comparison)
Hypertension	losartan (2.41) < ENALAPRIL MALEATE (2.97)	22359721 (DISAGREE),7768585 (DISAGREE), 8728306 (AGREE)	1/3	DISAGREE	NO	22359721 (Head-to-head comparison), 7768585 (Head-to-head comparison), 8728306 (Head-to-head comparison)
Hypertension	losartan (2.41) < FELODIPINE (3.2)	9057957 (DISAGREE), 8551492 (UNCLEAR), 10443063 (DISAGREE)	0/3	DISAGREE	YES	9057957 (Head-to-head comparison), 8551492 (Head-to-head comparison), 10443063 (Head-to-head comparison)
Hypertension	losartan (2.41) < HYDROCHLOROTHIAZIDE; OLMESARTAN MEDOXOMIL (3.06)	18547134 (AGREE)	1/1	AGREE	YES	18547134 (Review)
Hypertension	losartan (2.41) < OLMESARTAN MEDOXOMIL (2.99)	17341994 (AGREE), 22763801 (AGREE)	2/2	AGREE	YES	17341994 (Head-to-head comparison), 22763801 (Head-to-head comparison)
Hypertension	losartan (2.41) < TELMISARTAN (3.09)	15892894 (AGREE)	1/1	AGREE	YES	15892894 (Head-to-head comparison)
Hypertension	METHYLDOPA (2.23) < ATENOLOL (3.28)	7015798 (AGREE)	1/1	AGREE	YES	7015798 (Head-to-head comparison)
Hypertension	TRANDOLAPRIL; VERAPAMIL HYDROCHLORIDE (3.74) > LISINOPRIL (2.61)	9050975 (AGREE)	1/1	AGREE	YES	9050975 (Head-to-head comparison)
Hypertension	TRANDOLAPRIL; VERAPAMIL HYDROCHLORIDE (3.74) > losartan-hydrochlorothiazide (2.85)	12085418 (AGREE)	1/1	AGREE	YES	12085418 (Head-to-head comparison)
Hypothyroidism	Armour+Thyroid (3.92) > levothyroxine (2.22)	25617173 (UNCLEAR), http://www.endocrinesociety.org.au/ESA_Position_Statement_%20Thyroid-Extract.pdf (DISAGREE), http://www.british-thyroid-association.org/info-for-patients/Docs/bta_Armour_T4_T3.pdf (DISAGREE), http://www.fda.gov/ForConsumers/ConsumerUpdates/ucm107377.htm (DISAGREE)	0/4	DISAGREE	YES	25617173 (Head-to-head comparison), http://www.endocrinesociety.org.au/ESA_Position_Statement_%20Thyroid-Extract.pdf (Other), http://www.british-thyroid-association.org/info-for-patients/Docs/bta_Armour_T4_T3.pdf (Other), http://www.fda.gov/ForConsumers/ConsumerUpdates/ucm107377.htm (Other)
Insomnia	LORAZEPAM (3.87) > TEMAZEPAM (3.25)	9296321 (DISAGREE)	0/1	DISAGREE	YES	9296321 (Head-to-head comparison)
Insomnia	ZALEPLON (2.25) < TRIAZOLAM (3.88)	12404612 (UNCLEAR), 12404612 (DISAGREE)	0/2	DISAGREE	YES	12404612 (Head-to-head comparison), 12404612 (Head-to-head comparison)
Insomnia	ZALEPLON (2.25) < ZOLPIDEM TARTRATE (3.31)	9834048 (AGREE)	1/1	AGREE	YES	9834048 (Head-to-head comparison)
Major depression	ESCITALOPRAM OXALATE (3.68) > PAROXETINE HYDROCHLORIDE (2.89)	16528138 (AGREE), 16834832(AGREE), 19185467(AGREE), 23881184(AGREE)	4/4	AGREE	YES	16528138 (Head-to-head comparison), 16834832 (Head-to-head comparison), 19185467 (Head-to-head comparison), 23881184 (Head-to-head comparison)
Major Depression	ESCITALOPRAM OXALATE (3.68) > DESVENLAFAXINE SUCCINATE (3.19)	25097285 (AGREE), 20539246 (DISAGREE)	1/2	TIE	NO	25097285 (Head-to-head comparison), 20539246 (Head-to-head comparison)
Muscle Spasms	CARISOPRODOL (4.23) > METAXALONE (3.13)	15530999 (DISAGREE)	0/1	DISAGREE	YES	15530999 (Review)
Muscle Spasms	CYCLOBENZAPRINE HYDROCHLORIDE (3.26) < DIAZEPAM (3.97)	355663 (AGREE)	1/1	AGREE	YES	355663 (Head-to-head comparison)
Muscle Spasms	DIAZEPAM (3.97) > tizanidine (2.97)	6459256 (DISAGREE)	0/1	DISAGREE	YES	6459256 (Head-to-head comparison)
Muscle Spasms	DIAZEPAM (3.97) > TIZANIDINE HYDROCHLORIDE (3.24)	http://informahealthcare.com/doi/abs/10.1185/03007998809111122 (DISAGREE)	0/1	DISAGREE	YES	http://informahealthcare.com/doi/abs/10.1185/03007998809111122 (Head-to-head comparison)
Nausea and vomiting	METOCLOPRAMIDE HYDROCHLORIDE (2.53) < ONDANSETRON HYDROCHLORIDE (3.98)	22670486 (AGREE) , 2137902 (AGREE), 12027845 (AGREE), 22282127 (AGREE)	4/4	AGREE	YES	22670486 (Review), 2137902 (Head-to-head comparison), 12027845 (Head-to-head comparison), 22282127 (Other)
Nausea and vomiting	METOCLOPRAMIDE HYDROCHLORIDE (2.53) < PROMETHAZINE HYDROCHLORIDE (4.01)	3921142 (DISAGREE), 20410771 (DISAGREE)	0/2	DISAGREE	YES	3921142 (Head-to-head comparison), 20410771 (Head-to-head comparison)
Nausea and vomiting	PROCHLORPERAZINE MALEATE (2.62) < ONDANSETRON HYDROCHLORIDE (3.98)	8305355 (AGREE) , 21691464 (UNCLEAR), 8879903 (AGREE)	2/3	AGREE	NO	8305355 (Head-to-head comparison), 21691464 (Head-to-head comparison), 8879903 (Head-to-head comparison)
Nausea and vomiting	PROCHLORPERAZINE MALEATE (2.62) < PROMETHAZINE HYDROCHLORIDE (4.01)	10918098 (DISAGREE)	0/1	DISAGREE	YES	10918098 (Head-to-head comparison)
Obesity	ORLISTAT (3.53) < PHENTERMINE HYDROCHLORIDE (4.33)	11471477 (DISAGREE)	0/1	DISAGREE	YES	11471477 (Review)
Obesity	ORLISTAT (3.53) < SIBUTRAMINE HYDROCHLORIDE (4.04)	http://www.ncbi.nlm.nih.gov/books/NBK11899/ (AGREE)	1/1	AGREE	YES	http://www.ncbi.nlm.nih.gov/books/NBK11899/ (Head-to-head comparison)
Pain/acute pain	ACETAMINOPHEN; OXYCODONE HYDROCHLORIDE (3.7) > ACETAMINOPHEN; TRAMADOL HYDROCHLORIDE (3.19)	24770542 (AGREE)	1/1	AGREE	YES	24770542 (Head-to-head comparison)
Pain/acute pain	ACETAMINOPHEN; OXYCODONE HYDROCHLORIDE (3.7) > propoxyphene (3.05)	15768621 (AGREE)	1/1	AGREE	YES	15768621 (Review)
Pain/acute pain	ACETAMINOPHEN; OXYCODONE HYDROCHLORIDE (3.7) > tramadol-acetaminophen (2.94)	24770542 (AGREE)	1/1	AGREE	YES	24770542 (Head-to-head comparison)
Pain/acute pain	acetaminophen-codeine (2.45) < ACETAMINOPHEN; HYDROCODONE BITARTRATE (3.62)	24628747 (AGREE), 1928881 (AGREE)	2/2	AGREE	YES	24628747 (Head-to-head comparison), 1928881 (Head-to-head comparison)
Pain/acute pain	acetaminophen-codeine (2.45) < HYDROCODONE BITARTRATE; IBUPROFEN (3.88)	10945514 (AGREE)	1/1	AGREE	YES	10945514 (Head-to-head comparison)
Pain/acute pain	HYDROCODONE BITARTRATE; IBUPROFEN (3.88) > ACETAMINOPHEN; OXYCODONE HYDROCHLORIDE (3.7)	11833838 (DISAGREE) ,10868557 (AGREE)	1/2	TIE	NO	11833838 (Head-to-head comparison), 10868557 (Head-to-head comparison)
Pain/acute pain	HYDROMORPHONE HYDROCHLORIDE (3.62) > tramadol-acetaminophen (2.94)	24618328 (AGREE)	1/1	AGREE	YES	24618328 (Other)
Panic disorder	ALPRAZOLAM (4.23) > CITALOPRAM HYDROBROMIDE (3.52)	http://en.cnki.com.cn/Article_en/CJFDTOTAL-LCSX200502011.htm (DISAGREE)	0/1	DISAGREE	YES	http://en.cnki.com.cn/Article_en/CJFDTOTAL-LCSX200502011.htm (Head-to-head comparison)
Rheumatoid arthritis	ABATACEPT (2.92) < ETANERCEPT (3.76)	21439251 (DISAGREE), 24970596 (AGREE), 25803765 (AGREE)	2/3	AGREE	NO	21439251 (Review), 24970596 (Head-to-head comparison), 25803765 (Head-to-head comparison)
Rheumatoid arthritis	ABATACEPT (2.92) < GOLIMUMAB (3.82)	http://ard.bmj.com/content/71/8/1303.short (DISAGREE)	0/1	DISAGREE	YES	http://ard.bmj.com/content/71/8/1303.short (Meta-analysis)
Rheumatoid arthritis	ETANERCEPT (3.76) > RITUXIMAB (3.25)	25914745 (AGREE)	1/1	AGREE	YES	25914745 (Head-to-head comparison)
Smoking cessation	BUPROPION HYDROCHLORIDE (2.93) < VARENICLINE (4.09)	16820547 (AGREE), 16820546 (AGREE)	2/2	AGREE	YES	16820547 (Head-to-head comparison), 16820546 (Head-to-head comparison)
Type 2 diabetes mellitus	METFORMIN HYDROCHLORIDE; SITAGLIPTIN PHOSPHATE (3.26) > SAXAGLIPTIN HYDROCHLORIDE (2.55)	19748066 (AGREE)	1/1	AGREE	YES	19748066 (Review)
Type 2 diabetes mellitus	PIOGLITAZONE HYDROCHLORIDE (2.38) < GLIMEPIRIDE (3.03)	15220012 (DISAGREE)	0/1	DISAGREE	YES	15220012 (Head-to-head comparison)
Type 2 diabetes mellitus	PIOGLITAZONE HYDROCHLORIDE (2.38) < GLYBURIDE (2.99)	16999648 (DISAGREE), 20557330 (DISAGREE)	0/2	DISAGREE	YES	16999648 (Head-to-head comparison), 20557330 (Head-to-head comparison)
Type 2 diabetes mellitus	PIOGLITAZONE HYDROCHLORIDE (2.38) < METFORMIN HYDROCHLORIDE; PIOGLITAZONE HYDROCHLORIDE (3.05)	11192132 (AGREE)	1/1	AGREE	YES	11192132 (Head-to-head comparison)
Type 2 diabetes mellitus	PIOGLITAZONE HYDROCHLORIDE (2.38) < METFORMIN HYDROCHLORIDE; SITAGLIPTIN PHOSPHATE (3.26)	22059736 (AGREE)	1/1	AGREE	YES	22059736 (Head-to-head comparison)
Type 2 Diabetes Mellitus	PIOGLITAZONE HYDROCHLORIDE (2.38) < METFORMIN HYDROCHLORIDE (3.06)	25138574 (AGREE), 15579760 (DISAGREE)	1/2	TIE	NO	25138574 (Head-to-head comparison), 15579760 (Head-to-head comparison)
